# Supplementary material for: Novel Calibration Approach for Monitoring Aerosol Hydrogen Isotopes Using Laser-Induced Breakdown Spectroscopy for Molten Salt Reactor Off-Gas Streams
Source: Sensors (Basel). 2023 Dec 13;23(24):9797. doi: 10.3390/s23249797 (PMC10747517; doi:10.3390/s23249797)
Supplement: Supplementary file 1 [file sensors-23-09797-s001.zip]

Archive with 1 entries (1 files):
- sensors-2767457-supplementary.pdf
